# Supplementary material for: Integrative analysis of the role of BOLA2B in human pan-cancer
Source: Front Genet. 2023 Feb 27;14:1077126. doi: 10.3389/fgene.2023.1077126 (PMC10008965; doi:10.3389/fgene.2023.1077126)
Supplement: Supplementary file 1 [file DataSheet3.ZIP]

Archive with 3 entries (3 files):
- CCK8.pzfx
- EDU.pzfx
- EDU.xlsx
