# Supplementary material for: Integrative analysis of the role of BOLA2B in human pan-cancer
Source: Front Genet. 2023 Feb 27;14:1077126. doi: 10.3389/fgene.2023.1077126 (PMC10008965; doi:10.3389/fgene.2023.1077126)
Supplement: Supplementary file 1 [file DataSheet3.ZIP › EDU.xlsx]

## Sheet: Sheet1
231	Nuclear	Edu	Percentage
plko.1	88	41	0.465909
	100	41	0.41
	98	39	0.397959
sh1	48	15	0.3125
	46	15	0.326087
	72	16	0.222222
sh2	41	13	0.317073
	66	13	0.19697
	45	10	0.222222
SK3	Nuclear	Edu	Percentage
plko.1	390	200	0.512821
	366	159	0.434426
	325	204	0.627692
sh1	136	47	0.345588
	154	56	0.363636
	131	48	0.366412
sh2	145	38	0.262069
	132	51	0.386364
	141	42	0.297872
