# Supplementary material for: Integrative analysis of the role of BOLA2B in human pan-cancer
Source: Front Genet. 2023 Feb 27;14:1077126. doi: 10.3389/fgene.2023.1077126 (PMC10008965; doi:10.3389/fgene.2023.1077126)
Supplement: Supplementary file 2 [file DataSheet11.ZIP › GEO database.tsv]

TYPE	ID_NAME	ID_DESCRIPTION	DATA_POSTPROCESSING	DATASET	CANCER TYPE	SUBTYPE	ENDPOINT	COHORT	CONTRIBUTOR	ARRAY TYPE	PROBE ID	N	CUTPOINT	MINIMUM P-VALUE	CORRECTED P-VALUE	ln(HR-high / HR-low)	COX P-VALUE	ln(HR)	HR [95% CI-low CI-upp]
GENE	BOLA2B	bolA homolog 2B (E. coli)	None	GSE13213	Lung cancer	Adenocarcinoma	Overall Survival	Nagoya (1995-1999, 2002-2004)	Tomida	G4112F	A_32_P53486	117	0.418803	0.0241162	0.305361	0.700071	0.239977	0.367653	1.44 [0.78 - 2.67]
GENE	BOLA2B	bolA homolog 2B (E. coli)	None	GSE17260	Ovarian cancer		Progression Free Survival	Niigata (1997-2008)	Yoshihara	G4112A	A_32_P53486	110	0.818182	0.000679899	0.0184065	0.885378	0.315499	0.19924	1.22 [0.83 - 1.80]
GENE	BOLA2B	bolA homolog 2B (E. coli)	None	GSE17260	Ovarian cancer		Overall Survival	Niigata (1997-2008)	Yoshihara	G4112A	A_32_P53486	110	0.818182	0.00344183	0.0703482	0.941029	0.11109	0.40009	1.49 [0.91 - 2.44]
