# Supplementary material for: Integrative analysis of the role of BOLA2B in human pan-cancer
Source: Front Genet. 2023 Feb 27;14:1077126. doi: 10.3389/fgene.2023.1077126 (PMC10008965; doi:10.3389/fgene.2023.1077126)
Supplement: Supplementary file 3 [file DataSheet8.ZIP]

Archive with 9 entries (9 files):
- 拍摄-1288-图像导出-02.tif
- 拍摄-1288-添加通道-21-图像导出-03_c1+2.tif
- 拍摄-1289-图像导出-04.tif
- 拍摄-1290-图像导出-05.tif
- 拍摄-1290-添加通道-22-图像导出-06_c1+2.tif
- 拍摄-1291-图像导出-07.tif
- 拍摄-1292-图像导出-08.tif
- 拍摄-1292-添加通道-23-图像导出-09_c1+2.tif
- 拍摄-1293-图像导出-10.tif
