# Supplementary material for: Integrative analysis of the role of BOLA2B in human pan-cancer
Source: Front Genet. 2023 Feb 27;14:1077126. doi: 10.3389/fgene.2023.1077126 (PMC10008965; doi:10.3389/fgene.2023.1077126)
Supplement: Supplementary file 4 [file DataSheet9.ZIP]

Archive with 9 entries (9 files):
- 拍摄-1310-图像导出-31.tif
- 拍摄-1310-添加通道-31-图像导出-32_c1+2.tif
- 拍摄-1311-图像导出-33.tif
- 拍摄-1312-图像导出-34.tif
- 拍摄-1312-添加通道-32-图像导出-35_c1+2.tif
- 拍摄-1313-图像导出-36.tif
- 拍摄-1314-图像导出-37.tif
- 拍摄-1314-添加通道-33-图像导出-38_c1+2.tif
- 拍摄-1315-图像导出-39.tif
