# Supplementary material for: Integrative analysis of the role of BOLA2B in human pan-cancer
Source: Front Genet. 2023 Feb 27;14:1077126. doi: 10.3389/fgene.2023.1077126 (PMC10008965; doi:10.3389/fgene.2023.1077126)
Supplement: Supplementary file 8 [file DataSheet4.ZIP]

Archive with 9 entries (9 files):
- 拍摄-1179-图像导出-01.tif
- 拍摄-1179-添加通道-45-图像导出-02_c1+2.tif
- 拍摄-1180-图像导出-03.tif
- 拍摄-1181-图像导出-04.tif
- 拍摄-1181-添加通道-46-图像导出-05_c1+2.tif
- 拍摄-1182-图像导出-06.tif
- 拍摄-1189-图像导出-16.tif
- 拍摄-1189-添加通道-50-图像导出-17_c1+2.tif
- 拍摄-1190-图像导出-18.tif
