# Supplementary material for: Integrative analysis of the role of BOLA2B in human pan-cancer
Source: Front Genet. 2023 Feb 27;14:1077126. doi: 10.3389/fgene.2023.1077126 (PMC10008965; doi:10.3389/fgene.2023.1077126)
Supplement: Supplementary file 10 [file DataSheet1.ZIP]

Archive with 5 entries (5 files):
- 231 BOLA2B.tif
- 231 TUBA.tif
- SKBR3 BOLA2B.tif
- SKBR3 TUBA.tif
- WB.xlsx
