# Supplementary material for: Integrative analysis of the role of BOLA2B in human pan-cancer
Source: Front Genet. 2023 Feb 27;14:1077126. doi: 10.3389/fgene.2023.1077126 (PMC10008965; doi:10.3389/fgene.2023.1077126)
Supplement: Supplementary file 10 [file DataSheet1.ZIP › WB.xlsx]

## Sheet: Sheet1
MDA-MB-231
	Ctr	sh1	sh2
BOLA2B	13959.3	2379.91	1754.84
GAPDH	14090.9	17594	18616.2
	0.990656	0.135268	0.094264
	1	0.136544	0.0951531
SKBR3
	Ctr	sh1	sh2
BOLA2B	20733.5	4924.42	3826.35
GAPDH	10564.8	13827	10798.1
	1.96251	0.356144	0.354354
	1	0.181474	0.180562
