# Supplementary material for: Integrative analysis of the role of BOLA2B in human pan-cancer
Source: Front Genet. 2023 Feb 27;14:1077126. doi: 10.3389/fgene.2023.1077126 (PMC10008965; doi:10.3389/fgene.2023.1077126)
Supplement: Supplementary file 15 [file DataSheet6.ZIP]

Archive with 9 entries (9 files):
- 拍摄-1235-图像导出-01.tif
- 拍摄-1235-添加通道-72-图像导出-02_c1+2.tif
- 拍摄-1236-图像导出-03.tif
- 拍摄-1239-图像导出-07.tif
- 拍摄-1239-添加通道-70-图像导出-08_c1+2.tif
- 拍摄-1240-图像导出-09.tif
- 拍摄-1243-图像导出-13.tif
- 拍摄-1243-添加通道-71-图像导出-14_c1+2.tif
- 拍摄-1244-图像导出-15.tif
