# Supplementary material for: Integrative analysis of the role of BOLA2B in human pan-cancer
Source: Front Genet. 2023 Feb 27;14:1077126. doi: 10.3389/fgene.2023.1077126 (PMC10008965; doi:10.3389/fgene.2023.1077126)
Supplement: Supplementary file 16 [file DataSheet2.ZIP]

Archive with 2 entries (2 files):
- survival.R
- tme.R
