# Supplementary material for: Integrative analysis of the role of BOLA2B in human pan-cancer
Source: Front Genet. 2023 Feb 27;14:1077126. doi: 10.3389/fgene.2023.1077126 (PMC10008965; doi:10.3389/fgene.2023.1077126)
Supplement: Supplementary file 17 [file DataSheet5.ZIP]

Archive with 9 entries (9 files):
- 拍摄-1217-图像导出-16.tif
- 拍摄-1217-添加通道-64-图像导出-17_c1+2.tif
- 拍摄-1218-图像导出-18.tif
- 拍摄-1229-图像导出-34.tif
- 拍摄-1229-添加通道-56-图像导出-35_c1+2.tif
- 拍摄-1230-图像导出-36.tif
- 拍摄-1231-图像导出-37.tif
- 拍摄-1231-添加通道-57-图像导出-38_c1+2.tif
- 拍摄-1232-图像导出-39.tif
