# Supplementary material for: Integrative analysis of the role of BOLA2B in human pan-cancer
Source: Front Genet. 2023 Feb 27;14:1077126. doi: 10.3389/fgene.2023.1077126 (PMC10008965; doi:10.3389/fgene.2023.1077126)
Supplement: Supplementary file 19 [file DataSheet7.ZIP]

Archive with 9 entries (9 files):
- 拍摄-1282-图像导出-46.tif
- 拍摄-1282-添加通道-18-图像导出-47_c1+2.tif
- 拍摄-1283-图像导出-48.tif
- 拍摄-1284-图像导出-49.tif
- 拍摄-1284-添加通道-19-图像导出-50_c1+2.tif
- 拍摄-1285-图像导出-51.tif
- 拍摄-1286-图像导出-52.tif
- 拍摄-1286-添加通道-20-图像导出-53_c1+2.tif
- 拍摄-1287-图像导出-54.tif
